# Supplementary material for: Travel Distance and Its Impact on Wait Time for Positron Emission Tomography–Computed Tomography in Patients with Cancers
Source: Int J Environ Res Public Health. 2025 Dec 4;22(12):1816. doi: 10.3390/ijerph22121816 (PMC12732370; doi:10.3390/ijerph22121816)
Supplement: Supplementary file 1 [file ijerph-22-01816-s001.zip]

Archive with 1 entries (1 files):
- ijerph-3848068-supplementary.pdf
